# Supplementary material for: Non-isolated tetralogy of fallot (TOF+): exome sequencing efficacy and phenotypic expansions
Source: Eur J Hum Genet. 2025 Aug 12;34(3):333–9. doi: 10.1038/s41431-025-01916-8 (PMC12707158; doi:10.1038/s41431-025-01916-8)
Supplement: Supplementary file 2 — Supplemental Table S2 [file 41431_2025_1916_MOESM2_ESM.xlsx]

## Sheet: Table S2 CNV Data
Supplemental Table S2: Clinical and molecular data for individuals with CNVs
DECIPHER Database
Subject ID (DECIPHER #)	Sex	Phenotype and Family History	Chromosomal Region	Gain/Loss	Size	hg38 start	hg38 end	Inheritance	Variant Interpretation	ACMG Criteria	Genes	pLI (gnomAD)	LOEUF (gnomAD)	pHaplo	pTriplo	TOF-Specific Pathogenicity Score (%)
D10 (276705)	M	Tetralogy of Fallot, Blindness, Duodenal atresia, Polyhydramnios	11p13-14	Loss	2.68 Mb	29481228	32161236	De Novo	Pathogenic	1A,2A,5A	ARL14EP	0.38	0.69	0.59	0.45	9.1
											DCDC1	0	1.27	0.09	0.21	21.7
											DNAJC24	0	1.81	0.4	0.31	53
											ELP4	0	1.03	0.21	0.26	32
											FSHB	0.34	1.06	0.16	0.3	55.5
											IMMP1L	0	1.42	0.21	0.15	19.5
											KCNA4	0.98	0.28	0.89	0.93	26.8
											MPPED2	0.99	0.2	0.92	0.8	52.7
											PAX6	1	0.17	0.97	1	97
											RCN1	0	1.13	0.53	0.16	85.6
D11 (288919)	Unknown	Tetralogy of Fallot, Abnormal heart morphology	16p13.1	Gain	1.21 Mb	14984482	16198447	Maternal	Pathogenic	1A,2A	ABCC1	0	0.4	0.56	0.78	35.3
											ABCC6	0	1.03	0.66	0.55	45.5
											BMERB1	0.14	0.78	unknown	unknown	27.7
											CEP20	0	1.62	unknown	unknown	43
											MARF1	1	0.12	unknown	unknown	35.7
											MPV17L	0	1.77	0.19	0.3	17.2
											MYH11	0.77	0.3	0.96	0.65	95.7
											NDE1	0.01	0.69	0.55	0.22	40
											NPIPA5	0.11	1.86	0.15	0.1	24.5
											NTAN1	0	1.1	0.35	0.31	29
											PDXDC1	0	0.85	0.63	0.67	39.1
											RRN3	0	0.65	0.53	0.19	47.5
D12 (339933)	F	Tetralogy of Fallot	3p25.3-26.3	Loss	7.45 Mb	52266	7501974	Unknown	Pathogenic	1A,2A	ARL8B	0.13	0.65	0.82	0.98
											BHLHE40	0.99	0.19	1	0.87	99
											CHL1	0	0.64	0.76	0.89	22.2
											CNTN4	0	0.52	0.7	0.18	80.4
											CNTN6	0	1.15	0.15	0.05	18.9
											CRBN	0	0.64	0.9	0.19	24.7
											EDEM1	0	1.09	0.96	0.23	35.4
											GRM7	1	0.24	0.9	0.58	87.1
											IL5RA	0	1.05	0.16	0.19	49.7
											ITPR1	1	0.13	1	0.94	74.7
											LRRN1	0.97	0.32	0.61	0.27	90.8
											SETMAR	0	1.13	0.69	0.46	66.9
											SUMF1	0	1.07	0.91	0.31	40.7
											TRNT1	0	0.88	0.78	0.32	13.3
D13 (353711)	Unknown	Tetralogy of Fallot, Microcephaly	16p12.3-13.12	Loss	2.85 Mb	15231215	18078611	Unknown	Pathogenic	1A,2A	ABCC1	0	0.4	0.56	0.78	35.3
											ABCC6	0	1.03	0.66	0.55	45.5
											BMERB1	0.14	0.78	not listed	not listed	27.7
											CEP20	0	1.62	not listed	not listed	43
											MARF1	1	0.12	not listed	not listed	35.7
											MPV17L	0	1.77	0.19	0.3	17.2
											MYH11	0.77	0.3	0.96	0.65	95.7
											NDE1	0.01	0.69	0.55	0.22	40
											NOMO3	0	0.81	0.34	0.29	16
											NPIPA5	0.11	1.86	0.15	0.1	24.5
											NPIPA7	0.06	1.94	0.11	0.13	N/A
											XYLT1	0.92	0.34	0.93	0.42	76.1
D14 (402342)	M	Tetralogy of Fallot, Atrial septal defect, Abnormal brain morphology, Abnormality of the male genitalia, Abnormality of vision, Autistic behavior, Constipation, Feeding difficulties in infancy, Gastroesophageal reflux, Hydrocephalus, Hypotonia, Intellectual disability, Scoliosis	6q14.1-15	Loss	4.50 Mb	82651920	87153150	Unknown	Pathogenic	1A,2A	CEP162	0	0.98	not listed	not listed	45
											CGA	0.35	1.05	0.29	0.18	73
											CYB5R4	0	0.94	0.33	0.17	49.6
											DOP1A	1	0.25	not listed	not listed	40.5
											HTR1E	0.29	0.78	.0O8	0.14	54.7
											ME1	0	1.17	0.31	0.68	77
											MRAP2	0	1.88	0.25	0.09	57.3
											NT5E	0	1.18	0.65	0.33	86.3
											PGM3	0	0.65	0.34	0.55	95.6
											PRSS35	0	1.66	0.13	0.14	88
											RIPPLY2	0.01	1.26	0.28	0.12	73.9
											RWDD2A	0	1.62	0.12	0.22	72.3
											SNAP91	1	0.19	0.51	0.5	62.7
											SNX14	0	0.83	0.5	0.28	57.4
											SYNCRIP	1	0.21	0.99	1	88.7
											TBX18	1	0.19	0.88	0.49	99.1
											UBE3D	0	0.99	0.09	0.31	88.1
											ZNF292	1	0.14	0.96	0.94	24.2
