# Supplementary material for: Non-isolated tetralogy of fallot (TOF+): exome sequencing efficacy and phenotypic expansions
Source: Eur J Hum Genet. 2025 Aug 12;34(3):333–9. doi: 10.1038/s41431-025-01916-8 (PMC12707158; doi:10.1038/s41431-025-01916-8)
Supplement: Supplementary file 3 — Supplemental Table S3 [file 41431_2025_1916_MOESM3_ESM.xlsx]

## Sheet: TOF_1-09-2025_AllScores
Supplemetal Table S3: TOF-Specific Rank Annotation Scores
Gene	TOF-Specific Rank Annotation Score
BMP4	1
BNIP3	1
CFC1	1
DDAH1	1
GATM	1
PGRMC1	1
SRSF10	1
TDGF1	1
TMEM200B	1
TWIST2	1
C8orf33	0.999
CTTN	0.999
DLL4	0.999
FAM8A1	0.999
GATA4	0.999
GATA5	0.999
HAND2	0.999
LOC150786	0.999
MECOM	0.999
NKX2-5	0.999
NODAL	0.999
OSBPL1A	0.999
PDE8A	0.999
SFSWAP	0.999
TBX5	0.999
TMEM47	0.999
ZFPM2	0.999
ZNF438	0.999
ALDH1A2	0.998
ATRN	0.998
CELSR1	0.998
FGF8	0.998
FIBCD1	0.998
FOXC2	0.998
FOXH1	0.998
G3BP2	0.998
GLT25D2	0.998
HAND1	0.998
MAP1B	0.998
MESP1	0.998
NEFL	0.998
NOTCH1	0.998
PTK2	0.998
THRA	0.998
TLCD2	0.998
ZDHHC11	0.998
ZFPM1	0.998
ATP9A	0.997
CHST8	0.997
CITED1	0.997
CITED2	0.997
FGFR2	0.997
FOXC1	0.997
GATA6	0.997
ISL1	0.997
JAG1	0.997
KIAA1598	0.997
NEUROG1	0.997
NTRK3	0.997
OSR1	0.997
PITX2	0.997
SALL4	0.997
SC5DL	0.997
SRSF7	0.997
TBX2	0.997
TBX20	0.997
BHLHE23	0.996
CCDC85A	0.996
CLIP3	0.996
DAND5	0.996
ETV4	0.996
FAM134B	0.996
FLT4	0.996
KDR	0.996
KRAS	0.996
LEFTY1	0.996
LHX2	0.996
PPP1R14C	0.996
PRUNE2	0.996
SALL1	0.996
SOS1	0.996
T	0.996
TCF15	0.996
ZBTB42	0.996
ABCA8	0.995
APP	0.995
BARX2	0.995
CAV1	0.995
CHST6	0.995
CLCF1	0.995
DIXDC1	0.995
DLX1	0.995
FLNA	0.995
HAPLN4	0.995
LARP6	0.995
MBNL2	0.995
NFATC4	0.995
PFN2	0.995
PROM2	0.995
RBPMS2	0.995
TBX3	0.995
USP44	0.995
WT1	0.995
BAG6	0.994
C6orf25	0.994
CMAHP	0.994
EPHB4	0.994
ERBB2	0.994
FBN1	0.994
GSC	0.994
KIT	0.994
NETO1	0.994
ONECUT3	0.994
PAX8	0.994
PDPN	0.994
PRKCA	0.994
PRRXL1	0.994
RTN4	0.994
SCUBE1	0.994
SOX9	0.994
TGFBR3	0.994
ZNF141	0.994
ACACA	0.993
AKAP11	0.993
CNTNAP1	0.993
EFNB2	0.993
HMX2	0.993
NDRG2	0.993
PRTFDC1	0.993
PTF1A	0.993
SALL3	0.993
45910	0.993
SHOX2	0.993
SLC50A1	0.993
SMAD1	0.993
TBX1	0.993
UBL3	0.993
UNCX	0.993
VEGFC	0.993
ZIC3	0.993
ADM2	0.992
CDX2	0.992
CXCR4	0.992
EXOC3L	0.992
FAM150A	0.992
FBXO39	0.992
FRMPD4	0.992
IFRD1	0.992
JARID1B	0.992
LEF1	0.992
MYC	0.992
NFATC1	0.992
PAX3	0.992
PDP1	0.992
PRNP	0.992
TMEM14A	0.992
TPM1	0.992
WNT3	0.992
ZIC5	0.992
APOD	0.991
COL12A1	0.991
CREB1	0.991
GRIN2A	0.991
HEG1	0.991
HSP90AA2	0.991
IFT88	0.991
LRIG3	0.991
MYOCD	0.991
NOG	0.991
PAX7	0.991
PCGF2	0.991
ST6GAL2	0.991
STAR	0.991
STEAP2	0.991
TBX18	0.991
WDR72	0.991
WNT1	0.991
WNT9A	0.991
ADAMTS20	0.99
APLP1	0.99
BHLHE40	0.99
C19orf46	0.99
CHD7	0.99
DMRTA1	0.99
EP300	0.99
GBX1	0.99
GRHL3	0.99
HDAC7	0.99
HES1	0.99
JUN	0.99
KCNC4	0.99
MAB21L1	0.99
NCKAP1	0.99
RMND5B	0.99
SIX1	0.99
SRCIN1	0.99
C3orf18	0.989
CHRD	0.989
CYP24A1	0.989
DEPDC6	0.989
EDN1	0.989
FOXB2	0.989
FOXF1	0.989
FSTL1	0.989
MSX1	0.989
MSX2	0.989
NIPBL	0.989
NOTCH2	0.989
RNF150	0.989
SLC18A2	0.989
SLIT1	0.989
SMAD7	0.989
SOX18	0.989
WDR79	0.989
WNT3A	0.989
CDC42BPA	0.988
CDK11B	0.988
COL2A1	0.988
CTNNB1	0.988
CYP26A1	0.988
DLL1	0.988
GHSR	0.988
HHEX	0.988
INSR	0.988
OVOL2	0.988
POU3F4	0.988
PSAT1	0.988
SP3	0.988
SPRY4	0.988
SRSF6	0.988
TMEM138	0.988
TWIST1	0.988
YWHAE	0.988
ANKRD13C	0.987
ATP7B	0.987
DNAJC6	0.987
GMFB	0.987
HOXB1	0.987
ITGAV	0.987
JARID2	0.987
KAT6A	0.987
LBXCOR1	0.987
LEFTY2	0.987
MAB21L2	0.987
MEF2C	0.987
MT1L	0.987
NDUFA5	0.987
NR2F2	0.987
POU4F1	0.987
RHPN2	0.987
SKI	0.987
TWF1	0.987
AR	0.986
BARX1	0.986
CAMSAP1L1	0.986
CASK	0.986
DENND2C	0.986
FGF3	0.986
FOXA2	0.986
FOXM1	0.986
GATA3	0.986
LRRK2	0.986
PFTK1	0.986
SMARCA4	0.986
STAT1	0.986
TAB1	0.986
TPRN	0.986
TRAF4	0.986
TRERF1	0.986
UCN	0.986
VGLL2	0.986
CD276	0.985
CHRDL1	0.985
FGF19	0.985
FOXD4	0.985
FOXI3	0.985
GSK3B	0.985
HOXB13	0.985
HOXB5	0.985
HOXB6	0.985
HRASLS5	0.985
ITGB1	0.985
SLC6A1	0.985
SLITRK3	0.985
SMAD3	0.985
ST8SIA3	0.985
TFAP2C	0.985
THOC4	0.985
WNT5A	0.985
A2BP1	0.984
ANKS3	0.984
CDH2	0.984
CMIP	0.984
CTIF	0.984
DMRT3	0.984
EPAS1	0.984
EVX2	0.984
FAM124A	0.984
GDF6	0.984
IRS1	0.984
MKL2	0.984
NSF	0.984
PAQR8	0.984
PTCH1	0.984
REST	0.984
SLC25A10	0.984
STRA6	0.984
TIGD5	0.984
BMP2	0.983
FLI1	0.983
FLT1	0.983
GATA2	0.983
HESX1	0.983
HOXA11	0.983
HOXC8	0.983
HOXD13	0.983
NCBP1	0.983
PCSK1	0.983
SCN5A	0.983
SEPW1	0.983
SLC12A7	0.983
SMAD2	0.983
SMOC1	0.983
TGFBR1	0.983
TMEM77	0.983
VANGL2	0.983
ZNF746	0.983
ANKRD56	0.982
DUSP6	0.982
DYDC2	0.982
FREM2	0.982
GAS1	0.982
GRB10	0.982
HEYL	0.982
KCTD11	0.982
NEBL	0.982
NRP1	0.982
PHPT1	0.982
PKD1L1	0.982
PRKRA	0.982
RARG	0.982
SMAD4	0.982
TCF21	0.982
WNT2B	0.982
ZNF703	0.982
ADM	0.981
ALDH1L2	0.981
CTC1	0.981
DPCD	0.981
FOXF2	0.981
FOXQ1	0.981
HES7	0.981
HMGA1	0.981
HOXB3	0.981
HRH1	0.981
KLF2	0.981
LRP8	0.981
NANOG	0.981
PLS3	0.981
RCOR2	0.981
RGL3	0.981
RPS6KA3	0.981
SLC4A11	0.981
SPAG9	0.981
CACNA1C	0.98
GBX2	0.98
HTR1A	0.98
LDOC1	0.98
NEUROG3	0.98
PAQR9	0.98
PAX2	0.98
PLCG2	0.98
PROX1	0.98
RAF1	0.98
RBM20	0.98
RDH10	0.98
RUNX1	0.98
SHC1	0.98
SHH	0.98
SIK1	0.98
SLIT2	0.98
SMARCA2	0.98
SOST	0.98
DLX2	0.979
ENPP4	0.979
FOXG1	0.979
FOXI2	0.979
HELT	0.979
HES5	0.979
HNF1B	0.979
JMJD1A	0.979
JUB	0.979
PFDN4	0.979
PKD2	0.979
PRKG1	0.979
RASA1	0.979
SFRP2	0.979
SLC13A5	0.979
STAT3	0.979
SVEP1	0.979
ZC3HAV1L	0.979
DZIP1L	0.978
FZD9	0.978
GCM2	0.978
HEY2	0.978
KHDRBS1	0.978
LFNG	0.978
LMX1A	0.978
LRP5	0.978
MIB1	0.978
MNX1	0.978
POFUT1	0.978
POLR2H	0.978
RNF128	0.978
ROR2	0.978
SP9	0.978
STAT5B	0.978
STMN1	0.978
TTC7B	0.978
UGT8	0.978
ADAMTS1	0.977
ALCAM	0.977
CCDC8	0.977
DCUN1D3	0.977
DIO3	0.977
EBF3	0.977
EIF3C	0.977
ENPP1	0.977
FRZB	0.977
LHX1	0.977
MAP3K4	0.977
NEXN	0.977
PTGER4	0.977
RYR2	0.977
SRRM4	0.977
SS18	0.977
TRIL	0.977
WDR8	0.977
ANKRD57	0.976
ANKRD58	0.976
B3GNT7	0.976
CCDC124	0.976
CTDNEP1	0.976
DHH	0.976
DNAH11	0.976
DRD1	0.976
EBF2	0.976
FGF10	0.976
GPR124	0.976
IRF1	0.976
JAK2	0.976
NKX2-3	0.976
NOL4	0.976
OTX2	0.976
PTPRJ	0.976
SOX7	0.976
ZIC2	0.976
ALX1	0.975
APOB	0.975
BCAT2	0.975
CCBE1	0.975
DKK1	0.975
EBF1	0.975
FBXL10	0.975
FKBP4	0.975
HOXD11	0.975
ICOSLG	0.975
LAMA1	0.975
LAMC2	0.975
NRP2	0.975
OTOP1	0.975
ROBO2	0.975
SRSF9	0.975
TJP2	0.975
WNT10A	0.975
WSB2	0.975
ADRA2B	0.974
APOC1	0.974
B4GALNT2	0.974
DACH2	0.974
F2RL1	0.974
FGF9	0.974
HEY1	0.974
HOXB4	0.974
IGF2	0.974
LIN28	0.974
NRG1	0.974
PLXNA4	0.974
POU4F3	0.974
RAPGEF1	0.974
RXRA	0.974
SLC11A2	0.974
SLC39A4	0.974
TRIM9	0.974
CCL2	0.973
CTGF	0.973
CTSL2	0.973
CYP51A1	0.973
DLL3	0.973
GLMN	0.973
GOLM1	0.973
LHX9	0.973
PABPC1	0.973
PCSK5	0.973
PITX1	0.973
PTH1R	0.973
ROBO1	0.973
SATB2	0.973
SCARF2	0.973
SCHIP1	0.973
SRC	0.973
TBX4	0.973
WNT5B	0.973
ASCL1	0.972
CTBP2	0.972
EPB41L5	0.972
FKTN	0.972
GABRB2	0.972
GDNF	0.972
HTR1B	0.972
IGF1R	0.972
LHX3	0.972
MN1	0.972
NBLA00301	0.972
NFATC3	0.972
POU5F1	0.972
PVRL2	0.972
RAB2B	0.972
SEMA3C	0.972
SFRP1	0.972
SRF	0.972
TP53BP2	0.972
ADAMTS5	0.971
ARHGAP42	0.971
CARTPT	0.971
CDK1	0.971
ERRFI1	0.971
FGFRL1	0.971
IGFBP5	0.971
IL15RA	0.971
LMNA	0.971
MAGI2	0.971
OTOG	0.971
PHLDB1	0.971
PHOX2B	0.971
PPP1R14A	0.971
SOX4	0.971
TBCC	0.971
TP63	0.971
WNT11	0.971
ACVR1	0.97
BCL2	0.97
BMPER	0.97
BVES	0.97
CASR	0.97
CHST11	0.97
HNRPLL	0.97
KGFLP1	0.97
MESP2	0.97
NR4A3	0.97
PAX6	0.97
PKD1	0.97
PMS2P1	0.97
PTK7	0.97
RPS19	0.97
SETD2	0.97
VSX1	0.97
VWA1	0.97
WHSC1	0.97
ANKRD13B	0.969
BMPR1B	0.969
CBX2	0.969
CTDP1	0.969
DOCK1	0.969
ECE2	0.969
EPN2	0.969
FKBP8	0.969
GATS	0.969
HOXA13	0.969
HSPC159	0.969
LHX4	0.969
LHX5	0.969
MYH10	0.969
ONECUT2	0.969
PALM2	0.969
TTLL7	0.969
UNC5D	0.969
WNT8A	0.969
ALX4	0.968
ASAH2B	0.968
COLEC12	0.968
COQ7	0.968
DLG1	0.968
DVL3	0.968
EPHA2	0.968
FLT3	0.968
FOXB1	0.968
GIP	0.968
HHATL	0.968
HOXC13	0.968
KCNK12	0.968
KIAA0226	0.968
PDGFRA	0.968
PIGA	0.968
SRSF12	0.968
TRIM13	0.968
DMRT2	0.967
DOCK4	0.967
EPHA4	0.967
GDF7	0.967
KCNA1	0.967
LRRC46	0.967
NEUROD1	0.967
NPR1	0.967
ONECUT1	0.967
P2RY5	0.967
PDGFC	0.967
PTGIS	0.967
SRD5A2	0.967
TCEAL4	0.967
TEAD3	0.967
TEK	0.967
TSHZ3	0.967
VWC2	0.967
ZFP36L1	0.967
ANKRD10	0.966
CHID1	0.966
DBX1	0.966
FLVCR1	0.966
FOXP1	0.966
HCK	0.966
HDAC1	0.966
HOXB8	0.966
JAG2	0.966
LAMA5	0.966
LRRC32	0.966
MEF2D	0.966
NKX2-6	0.966
O3FAR1	0.966
PHC1	0.966
RBM24	0.966
SOX2	0.966
TMEM26	0.966
AGTR1	0.965
CCDC48	0.965
CREBBP	0.965
DLX3	0.965
E2F5	0.965
FRS2	0.965
GSN	0.965
HEXA	0.965
HOXA5	0.965
HSPA12B	0.965
IHH	0.965
ITGB3	0.965
ITGB8	0.965
PDK1	0.965
PRTG	0.965
RGS20	0.965
RNF4	0.965
SLC6A4	0.965
TUBB3	0.965
ATP1B1	0.964
BCL3	0.964
C16orf74	0.964
CCDC45	0.964
COL4A2	0.964
CORO2B	0.964
ETV7	0.964
FOXP2	0.964
GRIK3	0.964
HDAC2	0.964
IER5L	0.964
NBR1	0.964
PRKCD	0.964
QSER1	0.964
SERTAD4	0.964
SLC5A6	0.964
SPRY2	0.964
TULP3	0.964
WDFY3	0.964
ANKRD50	0.963
BOC	0.963
CACNA1S	0.963
CNIH3	0.963
DNAJC5	0.963
EGFL9	0.963
EXT1	0.963
FBP1	0.963
GRID1	0.963
MOGAT1	0.963
NEDD4	0.963
NOS3	0.963
PDGFD	0.963
PTPN11	0.963
SOX17	0.963
TCF3	0.963
TMUB1	0.963
WNT7A	0.963
ACP5	0.962
CDK13	0.962
CNTFR	0.962
CR1	0.962
EOMES	0.962
HTT	0.962
KIAA1543	0.962
MET	0.962
MYCN	0.962
PLAUR	0.962
PPP2R4	0.962
SEMA6D	0.962
SGIP1	0.962
TAL1	0.962
TGFB1I1	0.962
TNRC6A	0.962
TRIM71	0.962
UHRF1	0.962
VAX2	0.962
ADRA1A	0.961
BHLHE41	0.961
CAPNS1	0.961
CERKL	0.961
EYA2	0.961
HBA1	0.961
ITGB4	0.961
KIF1B	0.961
KLK8	0.961
LIG3	0.961
NF1	0.961
NKX2-2	0.961
NPAS2	0.961
NUMBL	0.961
PLK3	0.961
SH2B3	0.961
SSBP3	0.961
WBSCR17	0.961
ZNF532	0.961
AMIGO1	0.96
ARS2	0.96
BMP6	0.96
CALCR	0.96
CCDC38	0.96
COX6B2	0.96
FRAS1	0.96
GLB1	0.96
IGF2R	0.96
ITGA8	0.96
MGEA5	0.96
NFIX	0.96
NOTCH4	0.96
NPY2R	0.96
NR4A2	0.96
PDZD8	0.96
PER2	0.96
SH3BP4	0.96
ACAP3	0.959
ADCY4	0.959
BTG2	0.959
CDH11	0.959
CGNL1	0.959
CHST7	0.959
GREM1	0.959
HES3	0.959
HOXA1	0.959
MAPK8IP1	0.959
MLPH	0.959
NBL1	0.959
NFATC2	0.959
NTRK2	0.959
PIP5K3	0.959
PPM1N	0.959
PRKD1	0.959
SHE	0.959
TRIB3	0.959
ARMC4	0.958
EFNB1	0.958
FAM83E	0.958
FHL2	0.958
HIST1H3J	0.958
HYAL3	0.958
IRX1	0.958
JMJD2C	0.958
LMO2	0.958
MARK4	0.958
PRKAG2	0.958
PSEN1	0.958
PSEN2	0.958
RTN4RL1	0.958
45902	0.958
SMAD6	0.958
TMEM23	0.958
TP53	0.958
TSHR	0.958
DNMT3A	0.957
EYA4	0.957
HIF1A	0.957
HS3ST5	0.957
KIAA1324	0.957
LAMTOR2	0.957
MEX3B	0.957
MYH11	0.957
NPR2	0.957
NRARP	0.957
NTN1	0.957
PKM2	0.957
SLC32A1	0.957
SPIRE2	0.957
SULF2	0.957
TRIM35	0.957
TRIM8	0.957
WDR45	0.957
AMMECR1L	0.956
APBB2	0.956
ARG2	0.956
FBN2	0.956
FOXE1	0.956
HS6ST1	0.956
ING5	0.956
JMY	0.956
MINK1	0.956
NECAB3	0.956
NOTCH3	0.956
PCDH11X	0.956
PGM3	0.956
RPL7A	0.956
RTN3	0.956
SBF2	0.956
SOX11	0.956
SOX8	0.956
TUBA1C	0.956
ABHD6	0.955
ACER2	0.955
ALKBH5	0.955
ANKRD35	0.955
DNAH2	0.955
DRD4	0.955
FBXO22	0.955
INVS	0.955
IRS2	0.955
ISL2	0.955
MGST1	0.955
NXN	0.955
ODZ4	0.955
PCSK9	0.955
PPP6R1	0.955
PRKCQ	0.955
PTGFRN	0.955
TCF7L1	0.955
CALCA	0.954
CYP11A1	0.954
ERBB4	0.954
HOXC6	0.954
ISLR2	0.954
LYSMD2	0.954
OTP	0.954
P2RY2	0.954
PLEKHG5	0.954
PXK	0.954
RET	0.954
RHOC	0.954
RNF138P1	0.954
SAMD10	0.954
SAMD4A	0.954
SHISA9	0.954
SOX21	0.954
UCHL1	0.954
WNT6	0.954
AACS	0.953
ATP6V1C2	0.953
C11orf80	0.953
C16orf71	0.953
C6orf124	0.953
CACNB1	0.953
CELF6	0.953
CRELD1	0.953
DLG4	0.953
FAM53C	0.953
HEXB	0.953
HSF1	0.953
MDFI	0.953
MSC	0.953
PIAS3	0.953
PROK2	0.953
PSIP1	0.953
ROMO1	0.953
VEGFA	0.953
ACTC1	0.952
ACVR2B	0.952
ALPL	0.952
DLX6	0.952
EFHD1	0.952
EVC	0.952
FGFR1	0.952
FOXD3	0.952
FST	0.952
HOXB2	0.952
MAPK8	0.952
PODN	0.952
RUNDC3A	0.952
SAMD14	0.952
SCRIB	0.952
SLC34A2	0.952
SLC39A14	0.952
THBS1	0.952
ATP8A1	0.951
BMF	0.951
CEBPB	0.951
CELA1	0.951
DMRTA2	0.951
GARNL4	0.951
KAT2A	0.951
KCNH2	0.951
MKKS	0.951
MYO1E	0.951
OLIG3	0.951
OSR2	0.951
PID1	0.951
SHBG	0.951
TLX2	0.951
TMEM54	0.951
TMEM8	0.951
TSP50	0.951
WDR27	0.951
ARHGAP21	0.95
AVPR1A	0.95
C11orf82	0.95
CECR6	0.95
EGFR	0.95
FBXW7	0.95
FZD3	0.95
KIF7	0.95
LGR4	0.95
LOC146880	0.95
MAFB	0.95
MEGF8	0.95
NEUROD2	0.95
NPNT	0.95
PEBP1	0.95
RBPMS	0.95
RSPH9	0.95
TGFB1	0.95
VAX1	0.95
ARRB2	0.949
BAD	0.949
DVL1L1	0.949
GCNT2	0.949
GCSH	0.949
IMPAD1	0.949
JTV1	0.949
LDB1	0.949
MTOR	0.949
MTPN	0.949
NKX3-2	0.949
PDGFRB	0.949
PTGS1	0.949
SOX3	0.949
SPEG	0.949
SPP1	0.949
TGFB2	0.949
WNT16	0.949
ABCG1	0.948
ARNTL2	0.948
ATG2B	0.948
BRAF	0.948
C16orf59	0.948
CALR	0.948
CCDC68	0.948
CRKL	0.948
DKK2	0.948
EN1	0.948
EVI1	0.948
FAM123B	0.948
GPR139	0.948
HOXD9	0.948
ICAM5	0.948
MAPK11	0.948
NR2F1	0.948
RPS21	0.948
SPACA3	0.948
ALOX12	0.947
APCDD1	0.947
ARNTL	0.947
BCAR1	0.947
DBX2	0.947
FOXA1	0.947
FOXJ1	0.947
GAB1	0.947
GLI2	0.947
HOXD10	0.947
KCNJ10	0.947
MALT1	0.947
PCDHGB7	0.947
POU2F1	0.947
SEMA6A	0.947
SLC35D1	0.947
TCTE1	0.947
YBX2	0.947
ZFP42	0.947
ADNP2	0.946
B4GALT1	0.946
C16orf72	0.946
DEFB103B	0.946
EVC2	0.946
FOXO4	0.946
LDB2	0.946
MYL9	0.946
MYO5A	0.946
PARP9	0.946
PCDH8	0.946
PTPRU	0.946
RASIP1	0.946
SNAI2	0.946
SYK	0.946
TGIF1	0.946
TSSK3	0.946
UTF1	0.946
ACP2	0.945
ADORA2B	0.945
BCL11B	0.945
DLK1	0.945
DRD2	0.945
EGR3	0.945
ETS2	0.945
GDF3	0.945
GYLTL1B	0.945
HTR2B	0.945
ID1	0.945
MPZL1	0.945
NFASC	0.945
SHROOM4	0.945
STRADB	0.945
THTPA	0.945
TNFRSF11A	0.945
TP73	0.945
ZFAND5	0.945
ANXA7	0.944
ARL4C	0.944
ARRDC1	0.944
CBY1	0.944
CMTM8	0.944
EMB	0.944
FGF2	0.944
HAS2	0.944
HOXB7	0.944
KLHDC8B	0.944
L3MBTL1	0.944
PBK	0.944
PTGS2	0.944
RAB20	0.944
RELA	0.944
RGL1	0.944
RTTN	0.944
TRIM65	0.944
ACVRL1	0.943
ALOX15B	0.943
ARID3C	0.943
CALR3	0.943
CBX1	0.943
CD81	0.943
COL1A2	0.943
FKBP10	0.943
FNDC4	0.943
FZD10	0.943
GJE1	0.943
MEF2A	0.943
N4BP2	0.943
PPP2R5A	0.943
SERPINE2	0.943
SUFU	0.943
TACR3	0.943
TGFBR2	0.943
TSHZ1	0.943
CDK6	0.942
CEBPA	0.942
CSNK1A1L	0.942
CYR61	0.942
EPHA8	0.942
GPR98	0.942
HENMT1	0.942
HSPA1L	0.942
IRF8	0.942
LHFPL5	0.942
NAT8B	0.942
NOTO	0.942
PCDH18	0.942
SLC24A2	0.942
SNORD35B	0.942
SRPX2	0.942
SRSF4	0.942
TACSTD2	0.942
WWTR1	0.942
ADRA2C	0.941
B2M	0.941
BECN1	0.941
C4orf31	0.941
COL11A1	0.941
HOXA10	0.941
HOXA2	0.941
ID2	0.941
IL1RAPL1	0.941
INTS3	0.941
KATNB1	0.941
MYST2	0.941
PDLIM7	0.941
SLX4	0.941
SMARCD3	0.941
TIPARP	0.941
TRHDE	0.941
USP1	0.941
ADRB2	0.94
ALDH1A3	0.94
CACNA2D1	0.94
CLCN2	0.94
DPYSL2	0.94
FAM122B	0.94
FSCN1	0.94
GCHFR	0.94
GDF10	0.94
GYS1	0.94
HGS	0.94
ID3	0.94
PCNT	0.94
POU6F1	0.94
PSMC5	0.94
SLC2A4	0.94
SLC44A2	0.94
TGM2	0.94
TMEM25	0.94
ADAMTS15	0.939
ARHGEF15	0.939
AXL	0.939
CISD2	0.939
CYP1B1	0.939
DPF3	0.939
G6PD	0.939
LRP6	0.939
MAP3K1	0.939
PTPN12	0.939
RNFT2	0.939
SEMG2	0.939
SERP1	0.939
TFAP2A	0.939
TLX3	0.939
TM6SF1	0.939
WNT9B	0.939
YWHAG	0.939
YWHAZ	0.939
ACE	0.938
ADNP	0.938
AK3L1	0.938
CDKN1C	0.938
DNAJC27	0.938
DUOXA1	0.938
GRSF1	0.938
ING1	0.938
IRF5	0.938
LIN28A	0.938
LMO4	0.938
MT1A	0.938
NCBP2	0.938
PCDHGA10	0.938
PTGER3	0.938
SIM1	0.938
STMN3	0.938
TGIF2	0.938
ARHGAP35	0.937
CDKN2A	0.937
CHST9	0.937
CYP27B1	0.937
FABP3	0.937
FRAP1	0.937
GPM6B	0.937
GRIK2	0.937
MAP2K5	0.937
NR2E1	0.937
PCDHGC4	0.937
PITX3	0.937
SCARA3	0.937
SHANK1	0.937
SOX12	0.937
TGFB3	0.937
TLE3	0.937
ULK1	0.937
YY1	0.937
ADRA1B	0.936
ANKRD39	0.936
COL4A1	0.936
FBXO16	0.936
GRIN2B	0.936
IFITM1	0.936
LYSMD3	0.936
MAFA	0.936
MAPK1	0.936
MOSC2	0.936
NKX6-1	0.936
PAFAH1B1	0.936
PAIP2B	0.936
POU4F2	0.936
PPDPF	0.936
SLC5A3	0.936
SMAD5	0.936
STXBP6	0.936
TOB1	0.936
ANXA3	0.935
ARID3B	0.935
CHMP1A	0.935
CPE	0.935
GDF15	0.935
GLI1	0.935
IFITM5	0.935
MAMSTR	0.935
MCOLN3	0.935
MED1	0.935
NPPC	0.935
PAX5	0.935
RTN4RL2	0.935
SKIL	0.935
STRA13	0.935
TCF7L2	0.935
TIE1	0.935
TNFSF12-TNFSF13	0.935
ASPA	0.934
C2orf55	0.934
CBX4	0.934
DACH1	0.934
GFRA1	0.934
HSP90AA1	0.934
HTRA4	0.934
IGF1	0.934
KCTD1	0.934
LIMCH1	0.934
LYG2	0.934
MATN3	0.934
NTF3	0.934
PPARA	0.934
RHOF	0.934
SET	0.934
TBK1	0.934
TBX15	0.934
ZAR1	0.934
AGPAT1	0.933
ATF3	0.933
ATXN1	0.933
C2orf88	0.933
CNKSR1	0.933
FAM122A	0.933
FZD4	0.933
HMGN1	0.933
INTS7	0.933
MIA3	0.933
PLCD3	0.933
RALA	0.933
RUNDC2A	0.933
SCYE1	0.933
SLC16A9	0.933
TOP2B	0.933
ZFHX4	0.933
ZNF639	0.933
AEBP1	0.932
AIF1	0.932
ANGPT1	0.932
ARHGEF25	0.932
CERCAM	0.932
CNN3	0.932
DHCR7	0.932
DHX9	0.932
GJA5	0.932
GNA13	0.932
GSTP1	0.932
KCNK9	0.932
MBP	0.932
PARVA	0.932
PAX9	0.932
PCBD2	0.932
PNPLA6	0.932
SLC6A3	0.932
TARBP2	0.932
APOE	0.931
BNIP3L	0.931
C16orf61	0.931
C18orf25	0.931
CDX4	0.931
CNR1	0.931
CSRP2	0.931
DDR1	0.931
FEV	0.931
FGF16	0.931
HMOX1	0.931
INHBB	0.931
INSM1	0.931
MTA2	0.931
MTM1	0.931
PRR16	0.931
RGMA	0.931
SLC39A8	0.931
VDR	0.931
AKT1S1	0.93
ANGPTL4	0.93
APOM	0.93
BTG4	0.93
DCHS1	0.93
ECT2L	0.93
FOXD1	0.93
HAS3	0.93
HDAC4	0.93
HOXA3	0.93
HYAL1	0.93
IRS4	0.93
PHF15	0.93
POLR2F	0.93
RB1	0.93
SHANK3	0.93
TECPR1	0.93
WHSC2	0.93
B9D1	0.929
CAMK1D	0.929
CCDC103	0.929
CDH3	0.929
COL18A1	0.929
DYDC1	0.929
IRX5	0.929
LRRN2	0.929
MAX	0.929
MEIS1	0.929
MYBPC2	0.929
NPC1	0.929
NTRK1	0.929
NUB1	0.929
SIRT1	0.929
SOCS3	0.929
STRN	0.929
THRB	0.929
WNT2	0.929
ADAM17	0.928
AGER	0.928
ANPEP	0.928
BCL11A	0.928
EMX2	0.928
FAM83F	0.928
GPRIN1	0.928
KIAA0040	0.928
LTK	0.928
MT1E	0.928
NAPA	0.928
NDFIP2	0.928
NPY5R	0.928
POLR2I	0.928
RBM14	0.928
SPTAN1	0.928
STK39	0.928
TACR1	0.928
UNC5C	0.928
ASS1	0.927
C8orf47	0.927
CD14	0.927
CDO1	0.927
DAG1	0.927
DCN	0.927
GAB2	0.927
GJB2	0.927
HOXD8	0.927
IL6	0.927
LEPROT	0.927
LRP1	0.927
NCS1	0.927
NME2	0.927
NR4A1	0.927
RORA	0.927
SURF6	0.927
TCEA3	0.927
ADAM22	0.926
ANKRD52	0.926
C11orf84	0.926
COL4A3BP	0.926
DISP1	0.926
FASN	0.926
HRASLS	0.926
IRF6	0.926
KHDRBS3	0.926
LECT1	0.926
NR5A1	0.926
PPFIA3	0.926
PRDX2	0.926
RARA	0.926
RNH1	0.926
SIX4	0.926
SLC25A1	0.926
SNCAIP	0.926
SNX30	0.926
CHN1	0.925
EPHA3	0.925
FAM184B	0.925
FGF12	0.925
FGF20	0.925
HNF4A	0.925
HTR6	0.925
IGF2BP3	0.925
LIFR	0.925
45724	0.925
MED12L	0.925
NAP1L3	0.925
NPTX1	0.925
NRG3	0.925
SLC39A2	0.925
THBD	0.925
WDR81	0.925
ZNF358	0.925
ZSCAN29	0.925
BANP	0.924
CLDN9	0.924
ESRP1	0.924
EVX1	0.924
FAM109A	0.924
FBLIM1	0.924
FGF4	0.924
FOSL2	0.924
GAS2L1	0.924
GNAL	0.924
LCK	0.924
MAPK14	0.924
MT1F	0.924
NHLH2	0.924
PPAP2B	0.924
PSD2	0.924
RASGRP4	0.924
WNT7B	0.924
AZI1	0.923
BARHL2	0.923
BIVM	0.923
CLDN19	0.923
CPS1	0.923
DPPA3	0.923
GALNT6	0.923
GPR126	0.923
IRF4	0.923
MOBKL2C	0.923
NANOS3	0.923
OVOL1	0.923
PARG	0.923
PDXK	0.923
RARRES2	0.923
SNX9	0.923
SPRED2	0.923
TONSL	0.923
UGDH	0.923
ARV1	0.922
CTHRC1	0.922
ESR2	0.922
ETV2	0.922
FURIN	0.922
HIRA	0.922
HMX1	0.922
KCNJ12	0.922
MGC72080	0.922
OCLN	0.922
PARD3	0.922
PDPK1	0.922
PRKAR1A	0.922
RBM38	0.922
SH3PXD2B	0.922
SLC30A5	0.922
SPIRE1	0.922
WFDC2	0.922
YAP1	0.922
ACTB	0.921
ANKRD36B	0.921
APLN	0.921
ATE1	0.921
CCDC60	0.921
CD47	0.921
CDH7	0.921
EMX1	0.921
FOXD2	0.921
ITPK1	0.921
LAP3	0.921
LRBA	0.921
NOD2	0.921
RAB23	0.921
RNF152	0.921
RYR1	0.921
TFRC	0.921
TMEM131	0.921
ACVR2A	0.92
BMP5	0.92
CCNL2	0.92
COL5A1	0.92
CREB3	0.92
FBXL18	0.92
GDI1	0.92
HSP90AB1	0.92
LOX	0.92
NCKIPSD	0.92
PGR	0.92
PPARGC1B	0.92
RIF1	0.92
RNASEH2A	0.92
SKOR1	0.92
SYNGAP1	0.92
TARDBP	0.92
TOP1	0.92
TRIM6-TRIM34	0.92
APOA2	0.919
BDNF	0.919
BNC1	0.919
CAMK2B	0.919
CIRBP	0.919
DGAT2	0.919
E2F4	0.919
FOXO6	0.919
HDAC10	0.919
KIAA0146	0.919
NQO1	0.919
NUPR1	0.919
PALM2-AKAP2	0.919
PPAPDC1A	0.919
PTPRR	0.919
RHOD	0.919
SMS	0.919
SMTNL1	0.919
ADAMTSL4	0.918
APRT	0.918
BAZ1B	0.918
C17orf91	0.918
CACNA1A	0.918
CDCA7	0.918
CDH13	0.918
CPNE7	0.918
DUOXA2	0.918
FAM105A	0.918
FGF11	0.918
FGFR3	0.918
GRIA4	0.918
HSPB11	0.918
LRRC36	0.918
PLEKHG4	0.918
RBM15	0.918
RELN	0.918
TFAP2B	0.918
ADAM15	0.917
AKT1	0.917
BCL6	0.917
EXT2	0.917
FAH	0.917
GARS	0.917
GPI	0.917
HOXA6	0.917
LENG9	0.917
M6PRBP1	0.917
MTSS1	0.917
NEUROG2	0.917
NKX3-1	0.917
PHOX2A	0.917
SIX2	0.917
SKP1	0.917
SMO	0.917
SSPO	0.917
TAF1	0.917
ANK3	0.916
CCDC71	0.916
CDH1	0.916
CEPT1	0.916
CUX1	0.916
FNDC3B	0.916
HES4	0.916
HOXA4	0.916
LHX6	0.916
MYST4	0.916
NFKBIA	0.916
PARK2	0.916
POU3F3	0.916
RPGRIP1L	0.916
SHC2	0.916
SLC30A1	0.916
SPRED1	0.916
TSC2	0.916
ADAM12	0.915
BBS4	0.915
C19orf28	0.915
CLDN4	0.915
EPHA6	0.915
ERAS	0.915
FOXO1	0.915
HTRA1	0.915
IFNAR1	0.915
IFT172	0.915
KRIT1	0.915
LMX1B	0.915
MEST	0.915
PCDH15	0.915
PORCN	0.915
PRKCDBP	0.915
PTPRN2	0.915
RAMP2	0.915
TTC7A	0.915
ABCA1	0.914
ARC	0.914
CHEK1	0.914
CHIA	0.914
CHSY1	0.914
CYP11B2	0.914
CYP2D6	0.914
DTX1	0.914
EFNA1	0.914
FRS3	0.914
GLI3	0.914
HMGA2	0.914
HRK	0.914
MOSC1	0.914
PPAT	0.914
RAD9A	0.914
SREBF1	0.914
UVRAG	0.914
VIL1	0.914
ADD2	0.913
ANGPT4	0.913
BMP1	0.913
BPHL	0.913
C19orf43	0.913
C1orf85	0.913
C6orf145	0.913
CAMK4	0.913
CCDC24	0.913
COBL	0.913
FGF18	0.913
FZD2	0.913
GAS6	0.913
HSPH1	0.913
NR3C1	0.913
RORC	0.913
SIPA1L3	0.913
STEAP3	0.913
BEND3	0.912
C22orf29	0.912
CBX7	0.912
CDC42EP3	0.912
CRTAP	0.912
CTTNBP2	0.912
DTX3L	0.912
EME2	0.912
MYOD1	0.912
NGF	0.912
PCDH10	0.912
RHBDL3	0.912
SLC30A2	0.912
TCF12	0.912
THPO	0.912
TOX	0.912
TRIB1	0.912
TSPAN2	0.912
ZNF367	0.912
ACHE	0.911
ADA	0.911
C18orf54	0.911
C1orf190	0.911
C1orf61	0.911
CCDC85C	0.911
CCNE1	0.911
CITED4	0.911
FZD7	0.911
GPRC6A	0.911
LYN	0.911
NPAS4	0.911
P2RX7	0.911
PPP2CA	0.911
RAX	0.911
SOX10	0.911
TCEA1	0.911
TLL1	0.911
WAS	0.911
C13orf15	0.91
CCDC39	0.91
CDH4	0.91
DOK6	0.91
EPCAM	0.91
FBXL13	0.91
GABPA	0.91
KCNQ4	0.91
MT1X	0.91
MYBL2	0.91
NDRG4	0.91
OTX1	0.91
POLG	0.91
RNF125	0.91
SHROOM3	0.91
SLC45A2	0.91
TMEFF2	0.91
TSC1	0.91
ADCY1	0.909
C1orf183	0.909
CHAC1	0.909
CYP2S1	0.909
DAPK3	0.909
DUSP5	0.909
FOXL2	0.909
GNB2	0.909
GPR144	0.909
HDAC6	0.909
ICAM1	0.909
IRF2	0.909
KDM1A	0.909
NLGN2	0.909
NOX4	0.909
PPM1L	0.909
SLC27A4	0.909
SLC6A7	0.909
UMOD	0.909
ARHGAP6	0.908
C9orf116	0.908
CDKN1B	0.908
CDKN2C	0.908
CXCR7	0.908
DNAJB6	0.908
FAAH	0.908
FOS	0.908
HECTD1	0.908
JMJD7-PLA2G4B	0.908
LRRN1	0.908
MDK	0.908
MSH6	0.908
MUSK	0.908
PPP3CC	0.908
PRKCE	0.908
PROKR2	0.908
SLC26A5	0.908
AKAP12	0.907
CETP	0.907
CLOCK	0.907
CST3	0.907
FGFR4	0.907
FHL3	0.907
G3BP1	0.907
HIC2	0.907
INSC	0.907
ITGA5	0.907
KRT7	0.907
LAMA4	0.907
MAML1	0.907
MFHAS1	0.907
NELL1	0.907
NTN3	0.907
PTEN	0.907
SMCR7	0.907
TBX21	0.907
ANO6	0.906
BLM	0.906
BRD4	0.906
C2orf76	0.906
CANX	0.906
CHEK2	0.906
CYP1A1	0.906
CYP26C1	0.906
FLNB	0.906
ID4	0.906
IL6ST	0.906
INPPL1	0.906
LOC81691	0.906
PSG2	0.906
RCBTB1	0.906
RUNDC3B	0.906
SSTR4	0.906
SUGP2	0.906
UBTD1	0.906
ADAMTS19	0.905
ARHGEF19	0.905
BASP1	0.905
CCDC120	0.905
CCL4	0.905
CDH23	0.905
DSC3	0.905
EEF1D	0.905
GGT1	0.905
GNAI1	0.905
KIAA2022	0.905
NEK2	0.905
PEX2	0.905
PRRX2	0.905
PYGO1	0.905
RUNX3	0.905
SPARC	0.905
SULT1A1	0.905
ARIH2	0.904
ATF4	0.904
CDC42EP2	0.904
ELANE	0.904
EXOSC4	0.904
FZD8	0.904
GGN	0.904
HOXC10	0.904
IL13	0.904
JUNB	0.904
KLC1	0.904
LDLR	0.904
NAB2	0.904
PHOSPHO1	0.904
POU2F3	0.904
RBM3	0.904
TOB2	0.904
VAV2	0.904
ZNF8	0.904
ADAMTS16	0.903
ARPC2	0.903
CDKN1A	0.903
CIDEA	0.903
CTSB	0.903
DLEU7	0.903
HEXIM1	0.903
IAPP	0.903
IRX2	0.903
KIF26B	0.903
LGALS1	0.903
NRAS	0.903
PPP6R3	0.903
RPRML	0.903
SH3GL3	0.903
TTN	0.903
UHRF2	0.903
WDR6	0.903
ZC3HAV1	0.903
AFF2	0.902
ALOX15	0.902
AVPI1	0.902
BCL2L1	0.902
BCOR	0.902
DRD5	0.902
DROSHA	0.902
FOXL1	0.902
FOXO3	0.902
FTL	0.902
GRIN2C	0.902
INSRR	0.902
LY6H	0.902
MICB	0.902
POLR2B	0.902
SLC10A4	0.902
SLC30A4	0.902
UCHL5	0.902
ACTN1	0.901
ACVR1C	0.901
ADIPOR2	0.901
AVPR2	0.901
AXIN2	0.901
CDKN2B	0.901
FERMT2	0.901
FZD1	0.901
GATC	0.901
GDF2	0.901
HS3ST4	0.901
IGBP1	0.901
IGF2BP1	0.901
KIAA0319	0.901
SRGAP1	0.901
TBL1X	0.901
TXLNG	0.901
UBE2I	0.901
UGT1A1	0.901
ADORA2A	0.9
ANP32B	0.9
CD9	0.9
CDS1	0.9
DHCR24	0.9
DNAH14	0.9
DPH1	0.9
FKBP1B	0.9
GALR2	0.9
GLIS2	0.9
HEATR6	0.9
KCNH3	0.9
MLST8	0.9
NNAT	0.9
NR2F6	0.9
PPT1	0.9
PRICKLE1	0.9
SLC45A3	0.9
SNAI1	0.9
ARHGAP40	0.899
ATXN2	0.899
C3orf10	0.899
CCT4	0.899
CDH5	0.899
CTDSPL	0.899
EDF1	0.899
HIC1	0.899
HUNK	0.899
MRPS26	0.899
MYH6	0.899
PML	0.899
PPP1R16A	0.899
SEMA3A	0.899
SHOC2	0.899
SLC37A2	0.899
UPK3A	0.899
ZNF148	0.899
ASIC2	0.898
ATOH8	0.898
BMP7	0.898
C14orf153	0.898
COL5A2	0.898
DPY19L2	0.898
DUSP4	0.898
FUBP3	0.898
GAN	0.898
GTPBP4	0.898
HCN4	0.898
HMGB1	0.898
ITGB5	0.898
OGT	0.898
PDSS2	0.898
RASGRF1	0.898
SAMM50	0.898
VEZF1	0.898
ZFP57	0.898
ACOT12	0.897
ARHGAP20	0.897
B4GALNT3	0.897
CD44	0.897
DUSP12	0.897
ESRP2	0.897
FAM118B	0.897
FRAT2	0.897
NFYC	0.897
NUDT4P1	0.897
PLCG1	0.897
PLEKHO1	0.897
PPIL5	0.897
PPOX	0.897
RSL1D1	0.897
SH2D3C	0.897
TMEM132D	0.897
ZCCHC2	0.897
ASB1	0.896
ASB3	0.896
C9orf85	0.896
CTNNA1	0.896
EDNRB	0.896
ETS1	0.896
ETV3	0.896
FOXS1	0.896
GATAD2A	0.896
HMG20A	0.896
LIN28B	0.896
MDM4	0.896
PKP1	0.896
SLC1A3	0.896
SLC25A28	0.896
SNORD24	0.896
TDG	0.896
TRIM7	0.896
ZBTB7B	0.896
DERL2	0.895
DLG2	0.895
DLX5	0.895
DNAJA3	0.895
HDLBP	0.895
IFT122	0.895
KCTD13	0.895
LGI2	0.895
LOC440926	0.895
MFNG	0.895
MRE11A	0.895
PTPN14	0.895
RUNX2	0.895
SQSTM1	0.895
TBL1XR1	0.895
TFCP2L1	0.895
TNFRSF8	0.895
TPM4	0.895
TRIM59	0.895
ARAP3	0.894
C4orf42	0.894
GJC1	0.894
HTRA3	0.894
INHA	0.894
ITM2C	0.894
KCNT1	0.894
LRP4	0.894
METTL21B	0.894
NEURL1B	0.894
NPHP3	0.894
NUDT22	0.894
RAB25	0.894
RBP4	0.894
RPS26	0.894
SDCBP	0.894
SLFN13	0.894
XRN2	0.894
C14orf79	0.893
C3orf52	0.893
CBX6	0.893
DUOX2	0.893
EPOR	0.893
GPR78	0.893
IDH1	0.893
IGSF8	0.893
KPNB1	0.893
MOGAT3	0.893
MT1H	0.893
NAB1	0.893
RPS6KA2	0.893
[truncated: 16,639 more rows]
