# Supplementary material for: Non-isolated tetralogy of fallot (TOF+): exome sequencing efficacy and phenotypic expansions
Source: Eur J Hum Genet. 2025 Aug 12;34(3):333–9. doi: 10.1038/s41431-025-01916-8 (PMC12707158; doi:10.1038/s41431-025-01916-8)
Supplement: Supplementary file 4 — Supplemental Table S4 [file 41431_2025_1916_MOESM4_ESM.xlsx]

## Sheet: S3
Supplemental Table S4: Genes screened in various commercial gene panels
Gene Panel Name	Congenital Heart Disease Panel	Congenital Structural Heart Disease Panel	Comprehensive Congenital Heart Disease Panel	Congenital Heart Defect NGS Panel
Laboratory	Invitae	Blueprint Genetics	Prevention Genetics	Fulgent
Number of Genes	55	125	508	115
	ACTC1	ABL1	A2ML1	ACTC1
	ACVR2B	ACTA2	ABCC6	ACVR2B
	ALMS1	ACTB	ABCC9	AKT3
	BCOR	ACTC1	ABL1	ALMS1
	BRAF	ACTG1	ACTA2	ARL6
	CASZ1	ACVR1	ACTB	ARMC4
	CBL	ACVR2B	ACTC1	B9D1
	CHD7	ADAMTS10	ACTG1	B9D2
	CRELD1	ADAMTS17	ACTN2	BBS1
	ELN	AFF4	ACVR1	BBS10
	FOXH1	AMMECR1	ACVR2B	BBS12
	GATA4	ARHGAP31	ADAMTS10	BBS2
	GATA5	ARID1A	AEBP1	BBS4
	GATA6	ARID1B	AFF4	BBS5
	GDF1	B3GAT3	AHI1	BBS7
	GJA1	BCOR	AK7	BBS9
	GPC3	BMPR2	AKAP9	BCOR
	HAND1	BRAF	AKT3	BRAF
	HAND2	C12ORF57	ALMS1	CBL
	HRAS	C2CD3	ALPK3	CC2D2A
	JAG1	CASZ1	AMMECR1	CCDC103
	KDM6A	CBL	ANK2	CCDC114
	KMT2D	CDK13	ANKRD1	CCDC151
	KRAS	CDK9	ANKS3	CCDC28B
	LEFTY2	CDKN1C	ANKS6	CCDC39
	MAP2K1	CFAP53	ARHGAP31	CCDC40
	MAP2K2	CHD4	ARID1A	CCDC65
	MED13L	CHD7	ARID1B	CCNO
	MEIS2	CHRM2	ARID2	CEP290
	MESP1	CREBBP	ARL13B	CFAP298
	MYH6	CRELD1	ARL6	CFAP53
	NFATC1	CTC1	ATRX	CHD7
	NKX2-5	DHCR7	B3GAT3	CITED2
	NKX2-6	DLL4	B3GLCT	CPS1
	NODAL	DOCK6	B9D1	CRELD1
	NOTCH1	EFTUD2	B9D2	CYR61
	NR2F2	EHMT1	BAG3	DNAAF1
	NRAS	EIF2AK4	BBIP1	DNAAF2
	NSD1	ELN	BBS1	DNAAF3
	PLD1	ENG	BBS10	DNAAF4
	PTPN11	EOGT	BBS12	DNAAF5
	RAF1	EP300	BBS2	DNAH11
	RBFOX2	EVC	BBS4	DNAH5
	RIT1	EVC2	BBS5	DNAH8
	ROBO1	FKTN	BBS7	DNAI1
	SHOC2	FLNA	BBS9	DNAI2
	SMAD6	FLT4	BCOR	DNAL1
	SOS1	FOXC1	BGN	DRC1
	TAB2	FOXF1	BMPR2	DTNA
	TBX1	FOXH1	BRAF	ELN
	TBX20	FOXP1	BRCA1	FLNA
	TBX5	GATA4	BRCA2	FOXF1
	TFAP2B	GATA5	BRD4	FOXH1
	ZFPM2	GATA6	BRIP1	GATA4
	ZIC3	GDF1	C2CD3	GATA6
		GJA1	CACNA1C	GDF1
		GJA5	CACNA2D1	GJA1
		GPC3	CACNB2	GPC3
		HAND1	CALM1	HAND1
		HAND2	CALM2	HRAS
		HDAC8	CALM3	INVS
		HNRNPK	CALR3	JAG1
		HOXA1	CASQ2	KIF7
		HRAS	CAV3	KRAS
		JAG1	CAVIN4	LEFTY2
		KDM6A	CBL	MAP2K1
		KMT2D	CBS	MAP2K2
		KRAS	CC2D2A	MCIDAS
		KYNU	CCDC103	MED13L
		LEFTY2	CCDC28B	MKKS
		LZTR1	CCDC39	MKS1
		MED12	CCDC40	MMP21
		MED13L	CCDC65	MYH6
		MEGF8	CCNO	NEK8
		MEIS2	CDH2	NKX2-5
		MMP21	CDK13	NKX2-6
		MYCN	CDKN1C	NME8
		MYO18B	CENPF	NODAL
		MYRF	CEP104	NOTCH1
		NAA15	CEP120	NPHP3
		NEXN	CEP164	NR2F2
		NF1	CEP290	NRAS
		NIPBL	CEP41	NSD1
		NKX2-5	CEP83	NTRK3
		NKX2-6	CFAP221	OFD1
		NODAL	CFAP298	PIK3CA
		NONO	CFAP300	PIK3R2
		NOTCH1	CFAP52	PITX2
		NOTCH2	CFAP53	PKD1L1
		NR2F2	CFAP57	PTPN11
		NSD1	CHD4	RAF1
		PITX2	CHD7	RAI1
		PKD1L1	CIMAP3	RBM10
		PLD1	CITED2	RIT1
		PPP1CB	COL3A1	RPGRIP1L
		PRDM6	COL5A1	SEMA3E
		PRKD1	COL5A2	SHOC2
		PTPN11	CPS1	SMAD6
		PUF60	CREBBP	SOS1
		RAB23	CRELD1	SPAG1
		RAF1	CRYAB	TAB2
		RBM10	CSPP1	TBX1
		RECQL4	CSRP3	TBX20
		RERE	CTNNA3	TBX5
		RIT1	CTNND1	TCTN2
		SALL4	DAW1	TLL1
		SMARCB1	DCDC2	TMEM216
		SMC1A	DCHS1	TMEM231
		SMC3	DDX59	TMEM67
		SOS1	DES	TRIM32
		SOS2	DHCR7	TTC8
		STAG2	DISP1	WDPCP
		STRA6	DLL4	ZFPM2
		TAB2	DMD	ZIC3
		TBX1	DNAAF1	ZMYND10
		TBX20*	DNAAF11
		TBX5	DNAAF2
		TFAP2B	DNAAF3
		TGDS	DNAAF4
		TLL1	DNAAF5
		TMEM94	DNAAF6
		TWIST1	DNAH1
		ZEB2	DNAH11
		ZFPM2	DNAH5
		ZIC3	DNAH6
			DNAH8
			DNAH9
			DNAI1
			DNAI2
			DNAJB13
			DNAL1
			DOCK6
			DOLK
			DPF2
			DPP6
			DRC1
			DSC2
			DSG2
			DSP
			DTNA
			DYNC2H1
			DYNC2I1
			DYNC2I2
			DYNC2LI1
			DYNLT2B
			EFEMP2
			EFTUD2
			EHMT1
			EIF2AK4
			ELAC2
			ELN
			EMD
			ENG
			EOGT
			EP300
			ERCC4
			ESCO2
			EVC
			EVC2
			EXOC8
			EYA4
			FANCA
			FANCB
			FANCC
			FANCD2
			FANCE
			FANCF
			FANCG
			FANCI
			FANCL
			FANCM
			FAT4
			FBLN5
			FBN1
			FBN2
			FHL1
			FHL2
			FHOD3
			FKRP
			FKTN
			FLNA
			FLNC
			FLT4
			FOXC1
			FOXE3
			FOXF1
			FOXH1
			FOXJ1
			GAA
			GALNT11
			GANAB
			GAS2L2
			GAS8
			GATA1
			GATA4
			GATA5
			GATA6
			GATAD1
			GDF1
			GJA1
			GJA5
			GLA
			GLIS2
			GPC3
			GPD1L
			GRK5
			HAND1
			HAND2
			HCN4
			HDAC8
			HNRNPK
			HOXA1
			HPGD
			HRAS
			HYDIN
			IFT122
			IFT140
			IFT172
			IFT27
			IFT43
			IFT52
			IFT57
			IFT80
			ILK
			INPP5E
			INTU
			INVS
			IPO8
			IQCB1
			IQGAP1
			JAG1
			JPH2
			JUP
			KAT6B
			KATNIP
			KCNA5
			KCND3
			KCNE1
			KCNE2
			KCNE3
			KCNE5
			KCNH2
			KCNJ2
			KCNJ5
			KCNJ8
			KCNK3
			KCNQ1
			KDM6A
			KIAA0586
			KIAA0753
			KIF14
			KIF3B
			KIF7
			KMT2D
			KRAS
			LAMA4
			LAMP2
			LDB3
			LEFTY2
			LMNA
			LONP1
			LOX
			LRRC56
			LTBP3
			LZTFL1
			LZTR1
			MAD2L2
			MAP2K1
			MAP2K2
			MAP3K8
			MAPK1
			MAT2A
			MCIDAS
			MCTP2
			MED12
			MED12L
			MED13L
			MEGF8
			MEIS2
			MFAP5
			MIB1
			MKKS
			MKS1
			MMP21
			MNS1
			MRAS
			MTO1
			MYBPC3
			MYCN
			MYH11
			MYH6
			MYH7
			MYL2
			MYL3
			MYL4
			MYLK
			MYLK2
			MYO6
			MYOZ2
			MYPN
			MYRF
			NAA15
			NEBL
			NEK1
			NEK8
			NEXN
			NF1
			NFATC1
			NHS
			NIPBL
			NKAP
			NKX2-5
			NKX2-6
			NME5
			NME7
			NME8
			NODAL
			NONO
			NOTCH1
			NOTCH2
			NPHP1
			NPHP3
			NPHP4
			NPPA
			NR2F2
			NRAP
			NRAS
			NSD1
			NTRK3
			NUP155
			ODAD1
			ODAD2
			ODAD3
			ODAD4
			OFD1
			PACRG
			PALB2
			PDE6B
			PDE6D
			PDGFRA
			PDLIM3
			PFKP
			PHF6
			PIBF1
			PIK3CA
			PIK3R2
			PITX2
			PKD1L1
			PKD2
			PKHD1
			PKP2
			PLD1
			PLN
			PLOD1
			POC1B
			PPCS
			PPP1CB
			PRDM16
			PRDM6
			PRKACA
			PRKACB
			PRKAG2
			PRKAR1A
			PRKD1
			PRKG1
			PTPN11
			PUF60
			RAB23
			RAD21
			RAD51
			RAD51C
			RAF1
			RAI1
			RANGRF
			RASA2
			RBFOX2
			RBM10
			RBM20
			RBPJ
			RECQL4
			RERE
			RFWD3
			RFX2
			RIT1
			ROR2
			RPGR
			RPGRIP1L
			RPL11
			RPL15
			RPL26
			RPL35A
			RPL5
			RPS10
			RPS17
			RPS19
			RPS24
			RPS26
			RPS6KA3
			RPS7
			RRAS
			RRAS2
			RSPH1
			RSPH3
			RSPH4A
			RSPH9
			RYR2
			SALL1
			SALL4
			SCLT1
			SCN10A
			SCN1B
			SCN2B
			SCN3B
			SCN4B
			SCN5A
			SCO2
			SDCCAG8
			SEMA3E
			SGCD
			SGCG
			SHOC2
			SKI
			SLC2A10
			SLC4A3
			SLMAP
			SLX4
			SMAD2
			SMAD3
			SMAD4
			SMAD6
			SMARCA2
			SMARCA4
			SMARCB1
			SMARCC2
			SMARCE1
			SMC1A
			SMC3
			SMS
			SNTA1
			SOS1
			SOS2
			SOX11
			SOX4
			SPAG1
			SPAG16
			SPEF2
			SPRED1
			STAG2
			STK36
			STRA6
			TAB2
			TAFAZZIN
			TANGO2
			TBC1D32
			TBX1
			TBX2
			TBX20
			TBX5
			TCAP
			TCTN1
			TCTN2
			TCTN3
			TECRL
			TEKT1
			TFAP2B
			TGDS
			TGFB2
			TGFB3
			TGFBR1
			TGFBR2
			TLL1
			TMEM107
			TMEM138
			TMEM216
			TMEM231
			TMEM237
			TMEM43
			TMEM67
			TMEM94
			TMPO
			TNNC1
			TNNI3
			TNNI3K
			TNNT2
			TPM1
			TRDN
			TRIM32
			TRPM4
			TTC12
			TTC21B
			TTC8
			TTN
			TTR
			TWIST1
			TXNRD2
			UBE2T
			VCL
			WDPCP
			WDR19
			WDR35
			WNT5A
			XRCC2
			ZEB2
			ZFPM2
			ZIC3
			ZMIZ1
			ZMYND10
			ZMYND8
			ZNF423
